# Supplementary material for: Unveiling the Dynamic Evolution of Catalytic Sites in N-Doped Leaf-like Carbon Frames Embedded with Co Particles for Rechargeable Zn–Air Batteries
Source: Molecules. 2024 Sep 22;29(18):4494. doi: 10.3390/molecules29184494 (PMC11434714; doi:10.3390/molecules29184494)
Supplement: Supplementary file 1 [file molecules-29-04494-s001.zip]

Archive with 1 entries (1 files):
- molecules-3206187-supplementary.pdf
